# Supplementary material for: Satellite Tagging and Biopsy Sampling of Killer Whales at Subantarctic Marion Island: Effectiveness, Immediate Reactions and Long-Term Responses
Source: PLoS One. 2014 Nov 6;9(11):e111835. doi: 10.1371/journal.pone.0111835 (PMC4222950; doi:10.1371/journal.pone.0111835)
Supplement: Data S3 — Satellite tagging and biopsy sampling of killer whales at Marion Island. Satellite tagging and biopsy sampling attempts are shown, with associated data. Class: AM – adult male; AF – adult female; J – juvenile. Success: Y – yes (hit and sample for biopsy sampling attempts, hit and attach for satellite tagging attempts); N – no. Reaction: see Table S1 in text. Range – range of the attempt (in meters). Attempt – cumulative attempts by the arbalester. (CSV) [file pone.0111835.s010.csv]

Date	Time	Individual	Class	Biopsy.Tag	Tag	Hit.Miss	Success	Reaction	Range	Arbalester	Attempt
2011/06/04	15:29	M053	J	Tag	Kiwisat 202	Hit	Y	2	6	A	1
2011/06/06	14:15	M001	AM	Tag	Kiwisat 202	Miss	N	0	8	A	2
2011/07/01	14:30	Unknown	AF	Tag	Kiwisat 202	Miss	N	1	3	A	3
2011/07/16	15:17	M001	AM	Tag	Kiwisat 202	Hit	N	1	4	A	4
2011/07/18	16:35	M002	AF	Tag	Kiwisat 202	Hit	N	0	4	A	5
2011/08/16	17:55	M004	AF	Tag	Kiwisat 202	Hit	N	1	4	A	6
2011/08/17	14:00	M001	AM	Tag	Kiwisat 202	Hit	N	0	3	A	7
2011/08/18	16:00	M007	AM	Biopsy	NA	Hit	Y	0	7	A	8
2011/08/20	13:20	M004	AF	Biopsy	NA	Miss	N	0	12	A	9
2011/08/23	15:25	M001	AM	Biopsy	NA	Hit	Y	1	8	A	10
2011/08/25	16:08	M002	AF	Biopsy	NA	Hit	N	1	3	A	11
2011/09/01	09:45	M015	AF	Biopsy	NA	Miss	N	1	12	A	12
2011/09/06	09:38	M002	AF	Biopsy	NA	Hit	Y	0	5	A	13
2011/09/06	12:10	M037	AF	Biopsy	NA	Miss	N	1	20	A	14
2011/09/13	09:40	M053	J	Biopsy	NA	Hit	N	0	3	A	15
2011/09/13	16:22	Unknown	AF	Biopsy	NA	Miss	N	0	5	A	16
2011/09/16	08:40	M040	J	Biopsy	NA	Hit	Y	1	15	A	17
2011/09/20	09:18	M013	AF	Biopsy	NA	Miss	N	0	15	A	18
2011/09/20	09:21	M005	AM	Biopsy	NA	Hit	Y	1	20	A	19
2011/09/20	10:30	M015	AF	Biopsy	NA	Hit	Y	1	14	A	20
2011/09/22	11:56	Unknown	J	Biopsy	NA	Hit	Y	0	8	A	21
2011/09/22	14:06	Unknown	AF	Biopsy	NA	Miss	N	1	10	A	22
2011/09/22	16:02	Unknown	J	Biopsy	NA	Hit	NA	2	8	A	23
2011/10/01	15:26	M001	AM	Biopsy	NA	Miss	N	0	8	A	24
2011/10/03	17:00	M013	AF	Biopsy	NA	Hit	N	1	10	A	25
2011/10/09	16:15	Unknown	U	Biopsy	NA	Miss	N	0	15	A	26
2011/10/12	11:43	M004	AF	Biopsy	NA	Hit	Y	1	8	A	27
2011/10/19	14:41	M031	AF	Biopsy	NA	Hit	Y	1	6	A	28
2011/10/22	11:29	M001	AM	Biopsy	NA	Hit	Y	1	5	A	29
2011/10/22	12:21	Unknown	U	Biopsy	NA	Miss	N	1	11	A	30
2011/10/23	12:24	M010	AM	Biopsy	NA	Miss	N	0	10	A	31
2011/11/04	14:17	M007	AM	Tag	Kiwisat 202	Miss	N	0	7	A	32
2011/11/04	16:32	M007	AM	Tag	Kiwisat 202	Miss	N	0	6	A	33
2011/11/05	12:31	M007	AM	Tag	Kiwisat 202	Hit	Y	0	6	A	34
2011/11/10	13:30	M037	AF	Tag	Kiwisat 202	Miss	N	0	8	A	35
2011/11/10	15:33	M029	AF	Tag	Kiwisat 202	Miss	N	0	4	A	36
2011/11/10	18:20	M030	AM	Tag	Kiwisat 202	Hit	N	1	4	A	37
2011/11/11	10:21	M029	AF	Tag	Kiwisat 202	Hit	N	1	4	A	38
2011/11/12	14:01	M029	AF	Biopsy	NA	Miss	N	0	8	A	39
2011/11/14	13:09	M001	AM	Tag	Kiwisat 202	Hit	N	0	5	A	40
2011/11/14	13:37	M001	AM	Tag	Kiwisat 202	Miss	N	0	4	A	41
2011/11/15	15:25	M030	AM	Tag	Kiwisat 202	Hit	Y	1	7	A	42
2011/11/17	15:38	M007	AM	Tag	Kiwisat 202	Hit	Y	1	5	A	43
2011/11/17	17:30	Unknown	AF	Tag	Kiwisat 202	Miss	N	0	5	A	44
2011/11/19	12:15	M031	AF	Tag	Kiwisat 202	Hit	Y	2	9	A	45
2011/11/19	12:32	M010	AM	Biopsy	NA	Miss	N	0	8	A	46
2011/11/22	15:08	M030	AM	Tag	Kiwisat 202	Hit	N	0	7	A	47
2011/11/22	15:46	M030	AM	Biopsy	NA	Hit	N	0	5	A	48
2011/11/24	10:54	M037	AF	Tag	Kiwisat 202	Hit	Y	1	7	A	49
2011/11/26	17:34	M029	AF	Biopsy	NA	Hit	Y	1	5	A	50
2011/11/27	08:05	M037	AF	Biopsy	NA	Miss	N	0	6	A	51
2011/11/27	15:31	M051	J	Biopsy	NA	Hit	Y	1	4	A	52
2011/11/28	14:55	M008	AM	Biopsy	NA	Hit	Y	0	10	A	53
2011/11/28	16:09	Unknown	J	Biopsy	NA	Hit	Y	1	4	A	54
2011/11/28	16:47	M030	AM	Biopsy	NA	Hit	N	1	10	A	55
2011/11/29	14:21	M010	AM	Biopsy	NA	Hit	N	1	8	A	56
2011/11/29	14:28	Unknown	J	Biopsy	NA	Miss	N	1	5	A	57
2011/11/29	15:50	M025	J	Biopsy	NA	Hit	Y	NA	5	A	58
2011/12/01	09:08	M013	AF	Biopsy	NA	Hit	Y	2	6	A	59
2011/12/01	12:15	M041	J	Biopsy	NA	Miss	N	1	4	A	60
2011/12/01	14:42	M030	AM	Biopsy	NA	Hit	N	1	7	A	61
2011/12/02	11:49	M041	J	Biopsy	NA	Miss	N	1	5	A	62
2011/12/02	13:55	M037	AF	Biopsy	NA	Miss	N	1	7	A	63
2011/12/02	15:31	M001	AM	Tag	Kiwisat 202	Hit	Y	2	7	A	64
2011/12/02	18:55	M030	AM	Biopsy	NA	Miss	N	2	7	A	65
2011/12/08	14:22	M012	AF	Biopsy	NA	Hit	NA	0	10	A	67
2011/12/08	14:22	M012	AF	Biopsy	NA	Miss	N	3	10	A	68
2011/12/08	14:22	M026	J	Biopsy	NA	Hit	N	0	9	A	66
2011/12/08	15:50	M027	J	Biopsy	NA	Hit	N	0	6	A	69
2011/12/11	12:03	M012	AF	Biopsy	NA	Miss	N	0	10	A	70
2011/12/11	16:01	M027	J	Biopsy	NA	Miss	N	0	15	A	71
2011/12/12	10:55	M027	J	Biopsy	NA	Miss	N	0	12	A	72
2011/12/14	10:12	M033	AF	Biopsy	NA	Hit	Y	1	8	A	73
2011/12/14	10:47	M012	AF	Biopsy	NA	Hit	Y	1	8	A	74
2011/12/14	13:20	M012	AF	Biopsy	NA	Hit	Y	1	10	A	75
2011/12/14	14:40	M027	J	Biopsy	NA	Hit	Y	0	6	A	76
2011/12/14	18:36	M009	J	Biopsy	NA	Hit	Y	1	13	A	77
2011/12/17	17:15	M043	J	Biopsy	NA	Miss	N	0	5	A	78
2011/12/18	10:29	M050	J	Biopsy	NA	Hit	Y	0	5	A	79
2011/12/26	15:11	Unknown	AF	Biopsy	NA	Miss	N	1	8	A	80
2011/12/27	13:55	M030	AM	Biopsy	NA	Hit	N	1	7	A	81
2012/01/03	14:30	M016	AM	Biopsy	NA	Hit	Y	0	6	A	82
2012/04/25	11:25	M007	AM	Tag	SPOT5	Hit	Y	1	7	A	83
2012/04/28	16:53	M001	AM	Tag	SPOT5	Hit	Y	1	6	A	84
2012/05/01	17:12	M007	AM	Tag	SPOT5	Hit	Y	0	5	A	85
2012/05/06	16:46	M028	AF	Biopsy	NA	Hit	Y	1	7	A	86
2012/08/05	13:00	M041	J	Biopsy	NA	Hit	Y	0	4	B	1
2012/08/28	09:14	M012	AF	Biopsy	NA	Miss	N	0	5.5	B	2
2012/08/28	11:07	M025	J	Biopsy	NA	Hit	Y	1	4	B	3
2012/09/15	09:26	M027	J	Biopsy	NA	Miss	N	1	6	B	4
2012/09/26	16:45	Unknown	AF	Biopsy	NA	Miss	N	1	8	B	5
2012/10/05	13:08	M030	AM	Biopsy	NA	Miss	N	0	6	B	6
2012/10/09	14:05	M026	J	Biopsy	NA	Hit	Y	1	4.5	B	7
2012/10/17	11:58	M001	AM	Biopsy	NA	Hit	Y	0	9	B	8
2012/11/08	13:21	M030	AM	Tag	SPOT5	Hit	Y	1	6	B	9
2012/11/29	13:58	M016	AM	Tag	SPOT5	Miss	N	0	6	B	10
2012/11/29	17:55	M026	J	Tag	SPOT5	Hit	Y	2	3.5	B	11
2012/12/04	13:50	M059	AF	Tag	SPOT5	Hit	Y	2	4.5	B	12
2012/12/14	19:24	M005	AM	Tag	SPOT5	Hit	Y	0	8	B	13
2012/12/31	10:30	M035	AF	Tag	SPOT5	Hit	Y	2	6	B	14
2013/01/12	10:30	M017	AM	Tag	SPOT5	Hit	Y	3	5.5	B	15
2013/02/07	13:11	M008	AM	Biopsy	NA	Hit	Y	0	7.5	B	16
2013/04/18	15:39	M002	AF	Tag	SPOT5	Miss	N	0	6	B	17
2013/04/23	14:17	M001	AM	Tag	MK10-A	Hit	Y	1	7	A	87
2013/04/27	17:10	M049	AF	Tag	MK10-A	Hit	Y	1	5	A	88
2013/04/28	17:15	M001	AM	Tag	MK10-A	Hit	Y	2	5	A	89
2013/05/03	12:56	M013	AF	Biopsy	NA	Hit	Y	1	10	B	18
2013/05/03	14:44	M002	AF	Biopsy	NA	Hit	N	1	4.5	B	19
2013/05/03	15:10	M015	AF	Biopsy	NA	Hit	Y	1	6	B	20
